# Supplementary material for: Inhibition of Succinate Dehydrogenase by Pesticides (SDHIs) and Energy Metabolism
Source: Int J Mol Sci. 2023 Feb 17;24(4):4045. doi: 10.3390/ijms24044045 (PMC9962667; doi:10.3390/ijms24044045)
Supplement: Supplementary file 1 [file ijms-24-04045-s001.zip]

Archive with 1 entries (1 files):
- ijms-2155639-supplementary.pdf
